# Supplementary material for: Probe Sequencing Analysis of Regenerating Lizard Tails Indicates Crosstalk Among Osteoclasts, Epidermal Cells, and Fibroblasts
Source: J Dev Biol. 2025 May 3;13(2):15. doi: 10.3390/jdb13020015 (PMC12101308; doi:10.3390/jdb13020015)
Supplement: Supplementary file 1 [file jdb-13-00015-s001.zip]

Archive with 1 entries (1 files):
- jdb-3393047-supplementary.pdf
